# Supplementary material for: A large deletion in RPGR causes XLPRA in Weimaraner dogs
Source: Canine Genet Epidemiol. 2016 Jul 8;3:7. doi: 10.1186/s40575-016-0037-x (PMC4938961; doi:10.1186/s40575-016-0037-x)
Supplement: Additional file 1: — A Candidate genes for PRA exome screening (n = 346). B and C Primers used for breakpoint analysis (B) and qPCR (C) with their corresponding product size. (XLSX 19 kb) [file 40575_2016_37_MOESM1_ESM.xlsx]

## Sheet: A Candidate genes
A: Candidate genes for PRA exome screening (n = 346)
1	ABCA4
2	ABCC6
3	ABHD12
4	ACBD5
5	ACHM1
6	ADAM9
7	ADAMTS18
8	ADCY1
9	AHI1
10	AIED
11	AIPL1
12	ALMS1
13	ANKRD33
14	ANXA2
15	ARL13B
16	ARL2BP
17	ARL6
18	ARMS2
19	ATXN7
20	BBIP1
21	BBS1
22	BBS10
23	BBS12
24	BBS2
25	BBS4
26	BBS5
27	BBS7
28	BBS9
29	BCAMD
30	BCMAD
31	BEST1
32	BMP7
33	BSG
34	BSMD
35	C12orf65
36	C1QTNF5
37	C2
38	C21orf2
39	C2orf71
40	C3
41	C8orf37
42	CA4
43	CABP4
44	CACD
45	CACNA1F
46	CACNA2D4
47	CAMK2D
48	CAPN5
49	CC2D2A
50	CCDC28B
51	CDH23
52	CDH3
53	CDHR1
54	CEP164
55	CEP290
56	CERKL
57	CFB
58	CFH
59	CHM
60	CIB2
61	CLCN7
62	CLN3
63	CLRN1
64	CNGA1
65	CNGA3
66	CNGB1
67	CNGB3
68	CNNM4
69	COD2
70	CODA1
71	COL11A1
72	COL2A1
73	COL4A3
74	COL4A4
75	COL4A5
76	COL9A1
77	CORD1
78	CORD17
79	CORD4
80	CORD8
81	CORS2
82	CRB1
83	CRX
84	CUBN
85	CYP1B1
86	CYP4V2
87	DFNB31
88	DHDDS
89	DMD
90	DOHH
91	DPP3
92	DSCAML1
93	DTHD1
94	EFEMP1
95	ELOVL4
96	EMC1
97	ERCC6
98	ESRRB
99	EVR3
100	EYS
101	FAM161A
102	FBLN5
103	FHASD
104	FIZ1
105	FLVCR1
106	FSCN2
107	FZD4
108	GJA9
109	GNAT1
110	GNAT2
111	GNAZ
112	GNGT1
113	GNPTG
114	GPR152
115	GPR179
116	GPR98
117	GRK1
118	GRM6
119	GUCA1A
120	GUCA1B
121	GUCY2D
122	HARS
123	HCN1
124	HEATR5A
125	HIST1H1C
126	HMCN1
127	HTRA1
128	IDH3B
129	IFT140
130	IMPDH1
131	IMPG1
132	IMPG2
133	INPP5E
134	INSL5
135	INVS
136	IQCB1
137	ITM2B
138	JAG1
139	KCNB1
140	KCNJ13
141	KCNV2
142	KCTD7
143	KIAA1549
144	KIF11
145	KLHL7
146	LASS4
147	LCA5
148	LRAT
149	LRIT2
150	LRIT3
151	LRP2
152	LRP5
153	LZTFL1
154	MAB21L1
155	MAK
156	MAP2
157	MAS1
158	MAST2
159	MCDR1
160	MCDR3
161	MCDR4
162	MCDR5
163	MDDC
164	MERTK
165	MFN2
166	MFRP
167	MKKS
168	MKS1
169	MPP4
170	MRST
171	MT-AP6
172	MTND1
173	MTND2
174	MTND4
175	MTND5
176	MTND6
177	MTTP
178	MVK
179	MYO7A
180	MYOC
181	NDP
182	NDUFA12
183	NEK2
184	NEUROD1
185	NMNAT1
186	NOS2
187	NPHP1
188	NPHP3
189	NPHP4
190	NR2E3
191	NRL
192	NXNL1
193	NXNL2
194	NYX
195	OAT
196	OFD1
197	OPA1
198	OPA2
199	OPA3
200	OPA4
201	OPA5
202	OPA6
203	OPA8
204	OPN1LW
205	OPN1MW
206	OPN1MW2
207	OPN1SW
208	OPTN
209	OTX2
210	PANK2
211	PAX2
212	PCDH15
213	PCDH21
214	PCYT1A
215	PDE6A
216	PDE6B
217	PDE6C
218	PDE6G
219	PDE6H
220	PDZD7
221	PEX1
222	PEX2
223	PEX7
224	PFKFB2
225	PGK1
226	PGR21
227	PHYH
228	PIAS3
229	PITPNM3
230	PKD2L1
231	PLA2G5
232	PLEKHA1
233	PPEF2
234	PRCD
235	PRD
236	PROM1
237	PRPF3
238	PRPF31
239	PRPF4
240	PRPF6
241	PRPF8
242	PRPH2
243	PXMP3
244	RAB28
245	RAB8A
246	RABGEF1
247	RAX2
248	RB1
249	RBP3
250	RBP4
251	RCD1
252	RCD2
253	RCVRN
254	RD3
255	RDH12
256	RDH5
257	RGR
258	RGS20
259	RGS9
260	RGS9BP
261	RHO
262	RIMS1
263	RLBP1
264	RNANC
265	RNF144B
266	ROM1
267	RORB
268	RP1
269	RP16
270	RP1L1
271	RP2
272	RP21
273	RP22
274	RP24
275	RP29
276	RP32
277	RP34
278	RP63
279	RP9
280	RPE65
281	RPGR
282	RPGRIP1
283	RPGRIP1L
284	RS1
285	RXRG
286	SAG
287	SDCCAG8
288	SEMA4A
289	SGIP1
290	SLC16A8
291	SLC17A7
292	SLC24A1
293	SNRNP200
294	SPATA7
295	STAM2
296	STGD2
297	STK35
298	STX3
299	SV2B
300	TBC1D24
301	TEAD1
302	THRB
303	TIMM8A
304	TIMP3
305	TLR3
306	TLR4
307	TMEM126A
308	TMEM216
309	TMEM237
310	TMEM67
311	TOPORS
312	TREX1
313	TRIM32
314	TRPC1
315	TRPM1
316	TSPAN12
317	TTC8
318	TTPA
319	TUB
320	TULP1
321	UHMK1
322	UNC119
323	USH1C
324	USH1E
325	USH1G
326	USH1H
327	USH1K
328	USH2A
329	USH2B
330	VCAN
331	VMD1
332	VRD1
333	VSX1
334	VSX2
335	WDPCP
336	WDR17
337	WDR19
338	WDR31
339	WFS1
340	WFS2
341	WISP1
342	XIAP
343	ZDHHC2
344	ZNF423
345	ZNF423
346	ZNF513

## Sheet: B breakpoint primers
B: Primers used for breakpoint analysis with their corresponding product size
Primer name	Forward Sequence (5’ – 3’)	Primer name	Reverse Sequence (5’ – 3’)	Size
				wildtype	mutated (incl. Del 5006 bp)
CF_RPGR_T_BP1_F	GTAAAACGACGGCCAGTAAGAGTATGAGGAGTTCAATGACA	CF_RPGR_TEx5_R	CAGGAAACAGCTATGACGTATATCCTGGTCTAAATGAAAGGG	18653bp	13647bp
CF_RPGR_T_BP2_F	GTAAAACGACGGCCAGTATGACTTCTCTGTATCAACATGATT	CF_RPGR_TEx5_R	CAGGAAACAGCTATGACGTATATCCTGGTCTAAATGAAAGGG	9187bp	4181bp
CF_RPGR_T_BP3_F	GTAAAACGACGGCCAGTTTGCTGTCATTCTAAGAGCC	CF_RPGR_T_BP3_R	CAGGAAACAGCTATGACATCAAACTATTTTAAAAGAGATGTGGTTC	7113bp	2107bp
CF_RPGR_BP_F	GTAAAACGACGGCCAGTTCGCCACATCCATAAAAGGG	CF_RPGR_BP_R	CAGGAAACAGCTATGACATCAGCCTGCACCAGTAA	5570bp	564bp

## Sheet: C qPCR primers
C: Primers used for qPCR with their corresponding product size
	Primer name	Forward Sequence (5’ – 3’)	Primer name	Reverse Sequence (5’ – 3’)	Size
1	CF_RT_RPGR_ex3_F	GTGTTTCTTTCCTTCCCACC	CF_RT_RPGR_ex3_R	TGATCCTAATCCCAACTGGC	81bp
2	CF_RT_RPGR_ex4_F	TCAACAGGTGTAGTATTCAATCTGTA	CF_RPGR_TEx4_R	CAGGAAACAGCTATGACCTTCTATTAATTCTACAAAGTCACAAACAT	115bp
3	CF_RT_RPGR_ex5_F	GCTTTCTGCTGGATCTAATACT	CF_RPGR_TEx5_R	CAGGAAACAGCTATGACGTATATCCTGGTCTAAATGAAAGGG	114bp
4	CF_DMD_Ex65_F	ACCTCAAGCAAAATGACCAG	CF_DMD_Ex65_R	AGATTGTTGTGCTCTTGCTCTA	94bp
